# Supplementary material for: Correction: The effect of exposure to farmed salmon on piscine orthoreovirus infection and fitness in wild Pacific salmon in British Columbia, Canada
Source: PLoS One. 2021 Mar 16;16(3):e0248912. doi: 10.1371/journal.pone.0248912 (PMC7963067; doi:10.1371/journal.pone.0248912)
Supplement: S1 File — (XLSX) [file pone.0248912.s001.xlsx]

## Sheet: Sheet1
Year	Species	MigSt	Region	PRV	Exposed	Challenged	PRV Ct
2012	Pink	Juvenile	5	1	1	0	36.98
2012	Pink	Juvenile	5	1	1	0	34.33
2012	Pink	Juvenile	5	1	1	0	34.07
2012	Pink	Juvenile	5	1	1	0	36.87
2012	Sockeye	Juvenile	5	1	1	0	40
2012	Sockeye	Juvenile	5	0	1	0	0
2012	Chinook	Juvenile	5	1	1	0	38.29
2012	Chinook	Juvenile	5	0	1	0	0
2012	Chinook	Juvenile	5	1	1	0	38.47
2012	Chinook	Juvenile	5	1	1	0	37.19
2012	Chinook	Juvenile	5	0	1	0	0
2012	Chinook	Juvenile	5	1	1	0	38.95
2012	Pink	Juvenile	5	0	1	0	0
2012	Coho	Juvenile	5	1	1	0	40
2012	Chinook	Juvenile	5	1	1	0	38.25
2012	Chinook	Juvenile	5	0	1	0	0
2012	Pink	Juvenile	5	1	1	0	36.64
2012	Coho	Juvenile	5	0	1	0	0
2012	Coho	Juvenile	5	1	1	0	40
2012	Coho	Juvenile	5	0	1	0	0
2012	Coho	Juvenile	5	0	1	0	0
2012	Coho	Juvenile	5	1	1	0	38.52
2012	Coho	Juvenile	5	0	1	0	0
2012	Chinook	Juvenile	5	0	1	0	0
2012	Coho	Juvenile	5	0	1	0	0
2012	Chinook	Juvenile	5	1	1	0	25.46
2012	Chinook	Juvenile	5	1	1	0	38.34
2012	Pink	Juvenile	5	1	1	0
2012	Chinook	Juvenile	5	0	1	0	0
2012	Coho	Juvenile	5	0	1	0	0
2012	Coho	Juvenile	5	1	1	0	40
2012	Coho	Juvenile	5	0	1	0	0
2012	Coho	Juvenile	5	1	1	0	40
2012	Coho	Juvenile	5	1	1	0	37. 67
2012	Chinook	Juvenile	5	0	1	0	0
2012	Coho	Juvenile	5	0	1	0	0
2012	Chinook	Juvenile	5	1	1	0	39.3
2012	Chinook	Juvenile	5	1	1	0	40
2012	Chinook	Juvenile	5	0	1	0	0
2012	Coho	Juvenile	5	0	1	0	0
2012	Chinook	Juvenile	5	0	1	0	0
2012	Chinook	Juvenile	5	1	1	0	40
2012	Sockeye	Spawner	9	1	1	1	40
2012	Sockeye	Spawner	9	1	1	1	36.92
2012	Chinook	Spawner	9	0	1	1	0
2012	Sockeye	Spawner	9	1	1	1	39.48
2012	Sockeye	Spawner	9	1	1	1	40
2012	Sockeye	Spawner	9	1	1	1	38.78
2012	Sockeye	Spawner	9	1	1	1	37.72
2012	Sockeye	Spawner	9	1	1	1	37.49
2012	Sockeye	Spawner	9	1	1	1	40
2012	Sockeye	Spawner	9	1	1	1	37.48
2012	Sockeye	Spawner	9	1	1	1	40
2012	Sockeye	Spawner	9	0	1	1	0
2012	Sockeye	Spawner	9	0	1	1	0
2012	Sockeye	Spawner	9	1	1	1	37.26
2012	Sockeye	Spawner	9	1	1	1	40
2012	Sockeye	Spawner	9	0	1	1	0
2012	Chinook	Spawner	9	0	1	1	0
2012	Sockeye	Spawner	9	0	1	1	0
2012	Sockeye	Spawner	9	0	1	1	0
2012	Sockeye	Spawner	9	0	1	1	0
2012	Sockeye	Spawner	9	0	1	1	0
2012	Sockeye	Spawner	9	0	1	1	0
2012	Sockeye	Spawner	9	0	1	1	0
2012	Sockeye	Spawner	9	0	1	1	0
2012	Sockeye	Spawner	9	0	1	1	0
2012	Sockeye	Spawner	9	0	1	1	0
2012	Sockeye	Spawner	9	0	1	1	0
2012	Sockeye	Spawner	9	0	1	1	0
2012	Sockeye	Spawner	9	1	1	1	38.59
2012	Sockeye	Spawner	9	1	1	1	40
2012	Sockeye	Spawner	9	1	1	1	39.1
2012	Sockeye	Spawner	9	1	1	1	40
2012	Sockeye	Spawner	9	0	1	1	0
2012	Sockeye	Spawner	9	1	1	1	37.16
2012	Chinook	Adult	4	0	0	0	0
2012	Chinook	Adult	4	0	0	0	0
2012	Chinook	Adult	4	0	0	0	0
2012	Chinook	Adult	4	0	0	0	0
2012	Chinook	Adult	4	0	0	0	0
2012	Chinook	Adult	4	0	0	0	0
2012	Chinook	Adult	4	0	0	0	0
2012	Chinook	Adult	4	0	0	0	0
2012	Chinook	Adult	4	0	0	0	0
2012	Chinook	Adult	4	0	0	0	0
2012	trout	Adult	8	1	1	0	36.64
2012	trout	Adult	8	1	1	0	34.75
2012	trout	Adult	8	1	1	0	35.14
2012	trout	Adult	8	1	1	0	34.3
2012	trout	Adult	8	1	1	0	34.64
2012	trout	Adult	8	1	1	0	35.7
2012	Chinook	Spawner	8	1	1	0	35.65
2012	Chinook	Spawner	8	1	1	0	37.1
2012	Coho	Spawner	6	0	1	0	0
2012	Coho	Spawner	6	0	1	0	0
2012	Coho	Spawner	6	1	1	0	40
2012	Coho	Spawner	6	0	1	0	0
2012	Coho	Spawner	6	0	1	0	0
2012	Coho	Spawner	6	0	1	0	0
2012	Chinook	Spawner	6	0	1	0	0
2012	Sockeye	Spawner	9	0	1	1	0
2012	Sockeye	Spawner	9	0	1	1	0
2012	Sockeye	Spawner	9	0	1	1	0
2012	Sockeye	Spawner	9	0	1	1	0
2012	Sockeye	Spawner	9	0	1	1	0
2012	Sockeye	Spawner	9	0	1	1	0
2012	Sockeye	Spawner	9	0	1	1	0
2012	Sockeye	Spawner	9	0	1	1	0
2012	Coho	Spawner	4	0	0	0	0
2012	Sockeye	Spawner	9	0	1	1	0
2012	Sockeye	Spawner	9	0	1	1	0
2012	Sockeye	Spawner	9	0	1	1	0
2012	Sockeye	Spawner	9	0	1	1	0
2012	Sockeye	Spawner	9	0	1	1	0
2012	Sockeye	Spawner	9	0	1	1	0
2012	Sockeye	Spawner	9	0	1	1	0
2012	Sockeye	Spawner	9	0	1	1	0
2012	Sockeye	Spawner	9	0	1	1	0
2012	Sockeye	Spawner	9	0	1	1	0
2012	Chum	Spawner	2	0	0	0	0
2012	Chum	Spawner	2	0	0	0	0
2012	Chum	Spawner	2	0	0	0	0
2012	Pink	Spawner	2	0	0	0	0
2012	Chum	Spawner	2	0	0	0	0
2012	Pink	Spawner	2	0	0	0	0
2012	Chum	Spawner	2	0	0	0	0
2012	Chum	Spawner	2	0	0	0	0
2012	Chum	Spawner	2	0	0	0	0
2012	Coho	Spawner	2	0	0	0	0
2012	Chum	Spawner	2	0	0	0	0
2012	Chum	Spawner	2	0	0	0	0
2012	Coho	Juvenile	2	0	0	0	0
2012	Chum	Spawner	2	0	0	0	0
2012	Chum	Spawner	2	0	0	0	0
2012	Chum	Spawner	2	0	0	0	0
2012	Pink	Spawner	2	0	0	0	0
2012	trout	Spawner	2	0	0	0	0
2012	trout	Spawner	2	0	0	0	0
2012	Coho	Spawner	2	0	0	0	0
2012	Chum	Spawner	2	0	0	0	0
2012	Chum	Spawner	2	0	0	0	0
2012	Chum	Spawner	2	0	0	0	0
2012	Sockeye	Spawner	2	0	0	0	0
2012	Chum	Spawner	2	0	0	0	0
2012	Chum	Spawner	2	0	0	0	0
2012	Coho	Spawner	2	0	0	0	0
2012	Chum	Spawner	2	0	0	0	0
2012	Chum	Spawner	2	0	0	0	0
2012	Chum	Spawner	2	0	0	0	0
2012	Chum	Spawner	2	0	0	0	0
2012	Chum	Spawner	2	0	0	0	0
2012	Pink	Spawner	2	0	0	0	0
2012	Chum	Spawner	2	0	0	0	0
2012	Chum	Spawner	2	0	0	0	0
2012	Chum	Spawner	2	0	0	0	0
2012	Chum	Spawner	2	0	0	0	0
2012	Pink	Spawner	2	0	0	0	0
2012	Coho	Spawner	2	0	0	0	0
2012	Chum	Spawner	2	0	0	0	0
2012	Chum	Spawner	2	0	0	0	0
2012	Chum	Spawner	2	0	0	0	0
2012	Chum	Spawner	2	0	0	0	0
2012	Chum	Spawner	2	0	0	0	0
2012	Coho	Spawner	2	0	0	0	0
2012	Pink	Spawner	2	0	0	0	0
2012	Pink	Spawner	2	0	0	0	0
2012	Pink	Spawner	2	0	0	0	0
2012	Chum	Spawner	2	0	0	0	0
2012	Chum	Spawner	2	0	0	0	0
2012	Pink	Spawner	2	0	0	0	0
2012	Pink	Spawner	2	0	0	0	0
2012	Chum	Spawner	2	0	0	0	0
2012	Chum	Spawner	2	0	0	0	0
2012	Pink	Spawner	2	0	0	0	0
2012	Chum	Spawner	2	0	0	0	0
2012	Coho	Spawner	2	0	0	0	0
2012	Chum	Spawner	2	0	0	0	0
2012	Sockeye	Spawner	9	0	1	1	0
2012	Sockeye	Spawner	9	0	1	1	0
2012	Sockeye	Spawner	9	0	1	1	0
2012	Sockeye	Spawner	9	0	1	1	0
2012	Sockeye	Spawner	9	0	1	1	0
2012	Sockeye	Spawner	9	0	1	1	0
2012	Sockeye	Spawner	9	0	1	1	0
2012	Sockeye	Spawner	9	0	1	1	0
2012	Sockeye	Spawner	9	0	1	1	0
2012	Chinook	Adult	4	0	0	0	0
2012	Chinook	Adult	4	0	0	0	0
2012	Chinook	Adult	4	1	0	0	40
2012	Chinook	Adult	4	0	0	0	0
2012	Chinook	Adult	4	0	0	0	0
2012	Chinook	Adult	4	0	0	0	0
2012	Chinook	Spawner	8	0	0	0	0
2012	Chinook	Spawner	8	0	0	0	0
2012	trout	Adult	7	1	1	0	40
2012	Kokanee	Adult	7	0	1	0	0
2012	trout	Adult	7	0	1	0	0
2012	trout	Adult	7	0	1	0	0
2012	trout	Adult	7	1	1	0	37.47
2012	Coho	Adult	6	1	1	0	40
2012	Chinook	Spawner	3	1	0	0	40
2012	Chinook	Spawner	3	1	0	0	37.82
2012	Chinook	Spawner	3	0	0	0	0
2012	Chinook	Spawner	3	1	0	0	40
2012	Chinook	Spawner	3	1	0	0	40
2012	Chinook	Spawner	3	1	0	0	40
2012	Chinook	Spawner	3	0	0	0	0
2012	Chinook	Spawner	3	0	0	0	0
2012	Chinook	Spawner	3	1	0	0	40
2012	Chinook	Spawner	3	0	0	0	0
2012	Chinook	Spawner	3	1	0	0	36.48
2012	Chinook	Spawner	3	1	0	0	32
2012	Chinook	Spawner	3	0	0	0	0
2012	Coho	Adult	3	1	0	0	36.02
2012	Coho	Adult	3	1	0	0	36.22
2012	Coho	Adult	3	1	0	0	37.23
2012	Coho	Adult	3	1	0	0	37.59
2012	Coho	Adult	3	1	0	0	37.65
2012	Coho	Adult	3	1	0	0	40
2012	Coho	Adult	3	1	0	0	37.34
2012	Chinook	Adult	3	1	0	0	38.94
2012	Chinook	Adult	3	0	0	0	0
2012	Chinook	Adult	3	1	0	0	40
2012	Chinook	Adult	3	0	0	0	0
2012	Chinook	Adult	3	0	1	0	0
2012	Chinook	Adult	3	1	0	0	40
2012	Chinook	Adult	3	0	1	0	0
2012	Chinook	Adult	3	0	1	0	0
2012	Chinook	Adult	3	0	1	0	0
2012	Chinook	Adult	3	0	1	0	0
2012	Chum	Juvenile	6	1	1	0	37.92
2012	Chum	Juvenile	6	0	1	0	0
2012	Chum	Juvenile	6	1	1	0	36.49
2012	Pink	Juvenile	6	1	1	0	40
2012	Chum	Juvenile	6	1	1	0	40
2012	Chum	Juvenile	6	1	1	0	34.12
2012	Chum	Juvenile	6	0	1	0	0
2012	Pink	Juvenile	6	1	1	0	37.68
2012	Pink	Juvenile	6	1	1	0	37.9
2012	Chum	Juvenile	6	1	1	0	37.8
2012	Pink	Juvenile	6	1	1	0	40
2012	Chum	Juvenile	6	0	1	0	0
2012	Pink	Adult	3	1	0	0	40
2012	Pink	Adult	3	1	0	0	39.53
2012	Pink	Adult	3	1	0	0	37.46
2012	Pink	Adult	6	0	1	0	0
2012	Pink	Adult	3	1	0	0	40
2012	Pink	Adult	3	1	0	0	37.86
2012	Pink	Adult	3	1	0	0	37.81
2012	Pink	Adult	3	0	0	0	0
2012	Chinook	Adult	2	0	0	0	0
2012	Chinook	Adult	2	0	0	0	0
2012	Chinook	Adult	2	0	0	0	0
2012	Chinook	Adult	2	0	0	0	0
2012	Chinook	Adult	2	0	0	0	0
2012	Chinook	Adult	2	0	0	0	0
2012	Chinook	Adult	2	0	0	0	0
2012	Chinook	Adult	2	0	0	0	0
2012	Chinook	Adult	2	1	0	0	37.86
2012	Chinook	Adult	2	1	0	0	36.92
2012	Chinook	Adult	2	1	0	0	38.68
2012	Chinook	Adult	2	0	0	0	0
2012	Chinook	Adult	2	0	0	0	0
2012	Chinook	Adult	2	1	0	0	38.06
2012	Chum	Spawner	1	0	0	.	0
2012	Chum	Spawner	1	0	0	.	0
2012	Chum	Spawner	1	0	0	.	0
2012	Coho	Spawner	1	0	0	.	0
2012	Coho	Adult	1	0	0	.	0
2012	Pink	Spawner	1	0	0	.	0
2012	Pink	Spawner	1	0	0	.	0
2012	Sockeye	Spawner	1	0	0	.	0
2012	Sockeye	Spawner	1	0	0	.	0
2012	Sockeye	Spawner	9	0	1	1	0
2012	Sockeye	Spawner	9	0	1	1	0
2012	Sockeye	Spawner	9	0	1	1	0
2012	Sockeye	Spawner	9	0	1	1	0
2012	Sockeye	Spawner	9	0	1	1	0
2012	Sockeye	Spawner	9	0	1	1	0
2012	Sockeye	Spawner	9	0	1	1	0
2012	Chinook	Adult	4	1	0	0	40
2012	Chinook	Adult	4	1	0	0	40
2012	Chinook	Adult	4	0	0	0	0
2012	Chinook	Adult	4	1	0	0	38.52
2012	Chinook	Adult	4	0	0	0	0
2012	Chinook	Adult	4	0	0	0	0
2012	Chum	Spawner	8	0	1	0	0
2012	Chinook	Spawner	9	.	1	1	not tested
2013	Chum	Juvenile	3	0	0	0	0
2013	Sockeye	Juvenile	3	0	0	0	0
2013	Chum	Juvenile	3	0	0	0	0
2013	Pink	Juvenile	3	0	0	0	0
2013	Chum	Juvenile	3	0	0	0	0
2013	Chum	Juvenile	3	0	0	0	0
2013	Sockeye	Juvenile	3	0	0	0	0
2013	Chum	Juvenile	3	0	0	0	0
2013	Sockeye	Juvenile	3	0	0	0	0
2013	Chum	Juvenile	3	0	0	0	0
2013	Chum	Juvenile	3	0	0	0	0
2013	Sockeye	Juvenile	3	0	0	0	0
2013	Sockeye	Juvenile	3	0	0	0	0
2013	Chum	Juvenile	3	0	0	0	0
2013	Sockeye	Juvenile	3	0	0	0	0
2013	Sockeye	Juvenile	3	0	0	0	0
2013	Sockeye	Juvenile	3	0	0	0	0
2013	Sockeye	Juvenile	3	0	0	0	0
2013	Sockeye	Juvenile	3	0	0	0	0
2013	Sockeye	Juvenile	3	0	0	0	0
2013	Sockeye	Juvenile	3	0	0	0	0
2013	Sockeye	Juvenile	3	0	0	0	0
2013	Sockeye	Juvenile	3	0	0	0	0
2013	Sockeye	Juvenile	3	0	0	0	0
2013	Sockeye	Juvenile	3	0	0	0	0
2013	Sockeye	Juvenile	3	0	0	0	0
2013	Sockeye	Juvenile	3	0	0	0	0
2013	Sockeye	Juvenile	3	0	0	0	0
2013	Sockeye	Juvenile	3	0	0	0	0
2013	Sockeye	Juvenile	3	0	0	0	0
2013	Sockeye	Juvenile	3	0	0	0	0
2013	Sockeye	Juvenile	3	0	0	0	0
2013	Sockeye	Juvenile	3	0	0	0	0
2013	Sockeye	Juvenile	3	0	0	0	0
2013	Sockeye	Juvenile	3	0	0	0	0
2013	Sockeye	Juvenile	3	0	0	0	0
2013	Sockeye	Juvenile	3	0	0	0	0
2013	Sockeye	Juvenile	3	0	0	0	0
2013	Sockeye	Juvenile	3	0	0	0	0
2013	Sockeye	Juvenile	3	0	0	0	0
2013	Sockeye	Juvenile	3	0	0	0	0
2013	Sockeye	Juvenile	3	0	0	0	0
2013	Sockeye	Juvenile	3	0	0	0	0
2013	Sockeye	Juvenile	3	0	0	0	0
2013	Sockeye	Juvenile	3	0	0	0	0
2013	Sockeye	Juvenile	3	0	0	0	0
2013	Sockeye	Juvenile	3	0	0	0	0
2013	Sockeye	Juvenile	3	0	0	0	0
2013	Sockeye	Juvenile	3	0	0	0	0
2013	Sockeye	Juvenile	3	0	0	0	0
2013	Sockeye	Juvenile	3	1	0	0	38.54
2013	Sockeye	Juvenile	3	0	0	0	0
2013	Sockeye	Juvenile	3	0	0	0	0
2013	Sockeye	Juvenile	3	0	0	0	0
2013	Sockeye	Juvenile	3	0	0	0	0
2013	Sockeye	Juvenile	3	0	0	0	0
2013	Sockeye	Juvenile	3	0	0	0	0
2013	Sockeye	Juvenile	3	0	0	0	0
2013	Sockeye	Juvenile	3	0	0	0	0
2013	Sockeye	Juvenile	3	0	0	0	0
2013	Sockeye	Juvenile	3	0	0	0	0
2013	Sockeye	Juvenile	3	1	0	0	38.12
2013	Sockeye	Juvenile	3	0	0	0	0
2013	Sockeye	Juvenile	3	0	0	0	0
2013	Sockeye	Juvenile	3	0	0	0	0
2013	Sockeye	Juvenile	3	0	0	0	0
2013	Sockeye	Juvenile	3	0	0	0	0
2013	Sockeye	Juvenile	3	0	0	0	0
2013	Sockeye	Juvenile	3	0	0	0	0
2013	Sockeye	Juvenile	3	0	0	0	0
2013	Pink	Juvenile	5	1	1	0	40
2013	Pink	Juvenile	5	1	1	0	38.2
2013	Pink	Juvenile	5	1	1	0	37.99
2013	Pink	Juvenile	5	1	1	0	37.14
2013	Pink	Juvenile	5	1	1	0	39.44
2013	Pink	Juvenile	5	1	1	0	40
2013	Pink	Juvenile	5	0	1	0	0
2013	Pink	Juvenile	5	0	1	0	0
2013	Chinook	Juvenile	5	0	1	0	0
2013	Chinook	Juvenile	5	0	1	0	0
2013	Coho	Juvenile	5	0	1	0	0
2013	Coho	Juvenile	5	0	1	0	0
2013	Coho	Juvenile	5	0	1	0	0
2013	Coho	Juvenile	5	0	1	0	0
2013	Coho	Juvenile	5	0	1	0	0
2013	Coho	Juvenile	5	0	1	0	0
2013	Chinook	Juvenile	5	0	1	0	0
2013	Chinook	Juvenile	5	0	1	0	0
2013	Coho	Juvenile	5	0	1	0	0
2013	Coho	Juvenile	5	1	1	0	40
2013	Pink	Juvenile	5	0	1	0	0
2013	Pink	Juvenile	5	0	1	0	0
2013	Pink	Juvenile	5	0	1	0	0
2013	Pink	Juvenile	5	0	1	0	0
2013	Pink	Juvenile	5	0	1	0	0
2013	Pink	Juvenile	5	0	1	0	0
2013	Pink	Juvenile	5	0	1	0	0
2013	Pink	Juvenile	5	0	1	0	0
2013	Chum	Juvenile	5	0	1	0	0
2013	Chum	Juvenile	5	0	1	0	0
2013	Chum	Juvenile	5	0	1	0	0
2013	Chum	Juvenile	5	0	1	0	0
2013	Chum	Juvenile	5	0	1	0	0
2013	Chum	Juvenile	5	0	1	0	0
2013	Chum	Juvenile	5	0	1	0	0
2013	Pink	Juvenile	5	0	1	0	0
2013	Steelhead	Spawner	8	1	1	0	40
2013	Steelhead	Spawner	8	1	1	0	40
2013	Steelhead	Spawner	8	1	1	0	38.76
2013	Coho	Adult	4	0	0	0	0
2013	Coho	Adult	4	0	0	0	0
2013	Coho	Adult	4	0	0	0	0
2013	Coho	Adult	4	0	0	0	0
2013	Chinook	Adult	4	0	0	0	0
2013	Chinook	Adult	4	0	0	0	0
2013	Coho	Adult	4	0	0	0	0
2013	Chum	Spawner	4	0	0	0	0
2013	Chum	Spawner	4	0	0	0	0
2013	trout	Adult	8	0	1	0	0
2013	trout	Adult	8	0	1	0	0
2013	Sockeye	Juvenile	8	1	1	0	32.56
2013	Chinook	Spawner	6	1	0	0	38.28
2013	Chinook	Spawner	6	1	0	0	40
2013	Chinook	Spawner	6	1	0	0	37.5
2013	Pink	Spawner	8	0	1	0	0
2013	Pink	Spawner	8	1	1	0	38.97
2013	Pink	Spawner	8	0	1	0	0
2013	Pink	Spawner	8	0	1	0	0
2013	Pink	Spawner	8	1	1	0	39.7
2013	Pink	Spawner	8	0	1	0	0
2013	Pink	Spawner	8	1	1	0	38.08
2013	Pink	Spawner	8	0	1	0	0
2013	Pink	Spawner	8	0	1	0	0
2013	Pink	Spawner	8	1	1	0	38.08
2013	Pink	Spawner	8	0	1	0	0
2013	Pink	Spawner	8	0	1	0	0
2013	Pink	Spawner	8	0	1	0	0
2013	Pink	Spawner	8	0	1	0	0
2013	Pink	Spawner	8	0	1	0	0
2013	Pink	Spawner	8	0	1	0	0
2013	Pink	Spawner	8	0	1	0	0
2013	Pink	Spawner	6	0	0	0	0
2013	Pink	Spawner	6	0	0	0	0
2013	Pink	Spawner	6	0	0	0	0
2013	Pink	Spawner	6	0	0	0	0
2013	Pink	Spawner	6	0	0	0	0
2013	Pink	Spawner	6	0	1	0	0
2013	Pink	Spawner	6	0	1	0	0
2013	Chinook	Adult	3	0	1	0	0
2013	Coho	Adult	3	0	1	0	0
2013	Chinook	Adult	3	0	1	0	0
2013	trout	Adult	2	0	0	0	0
2013	trout	Adult	2	0	0	0	0
2013	Sockeye	Spawner	9	0	1	1	0
2013	Sockeye	Spawner	9	0	1	1	0
2013	Sockeye	Spawner	9	0	1	1	0
2013	Sockeye	Spawner	9	0	1	1	0
2013	Sockeye	Spawner	9	0	1	1	0
2013	Sockeye	Spawner	9	0	1	1	0
2013	Sockeye	Spawner	9	0	1	1	0
2013	Sockeye	Spawner	9	0	1	1	0
2013	Sockeye	Spawner	1	0	0	1	0
2013	Sockeye	Spawner	1	0	0	1	0
2013	Sockeye	Spawner	1	0	0	1	0
2013	Sockeye	Spawner	1	0	0	1	0
2013	Sockeye	Spawner	1	0	0	1	0
2013	Sockeye	Spawner	1	0	0	1	0
2013	Sockeye	Spawner	1	0	0	1	0
2013	Sockeye	Spawner	1	0	0	1	0
2013	Sockeye	Spawner	1	0	0	1	0
2013	Sockeye	Spawner	1	0	0	1	0
2013	Pink	Adult	1	0	0	0	0
2013	Sockeye	Spawner	1	0	0	1	0
2013	Sockeye	Spawner	1	0	0	1	0
2013	Sockeye	Spawner	1	0	0	1	0
2013	Sockeye	Spawner	1	0	0	1	0
2013	Coho	Spawner	1	0	0	1	0
2013	Coho	Spawner	1	0	0	1	0
2013	Sockeye	Spawner	1	0	0	1	0
2013	Kokanee	Spawner	1	0	0	1	0
2013	Coho	Spawner	1	0	0	1	0
2013	Kokanee	Spawner	1	0	0	1	0
2013	Kokanee	Spawner	1	0	0	1	0
2013	Kokanee	Spawner	1	0	0	1	0
2013	Kokanee	Spawner	1	0	0	1	0
2013	Kokanee	Spawner	1	0	0	1	0
2013	Sockeye	Spawner	1	0	0	1	0
2013	Kokanee	Spawner	1	0	0	1	0
2013	Sockeye	Spawner	1	0	0	.	0
2013	Coho	Spawner	1	1	0	0	40
2013	Coho	Spawner	1	0	0	0	0
2013	Coho	Spawner	1	1	0	0	25.01
2013	Pink	Spawner	1	0	0	0	0
2013	Pink	Spawner	1	1	0	0	25.15
2013	Pink	Spawner	1	0	0	0	0
2013	Coho	Spawner	1	0	0	1	0
2013	Steelhead	Spawner	1	0	0	1	0
2013	Sockeye	Spawner	1	0	0	1	0
2013	Pink	Spawner	1	0	0	1	0
2013	Steelhead	Spawner	1	1	0	1	38.91
2013	Pink	Spawner	1	0	0	1	0
2013	Sockeye	Spawner	1	0	0	1	0
2013	Steelhead	Spawner	1	0	0	1	0
2013	Steelhead	Spawner	1	0	0	1	0
2013	Chinook	Spawner	1	0	0	1	0
2013	Coho	Spawner	1	0	0	1	0
2013	Sockeye	Spawner	1	0	0	1	0
2013	Sockeye	Spawner	1	0	0	1	0
2013	Pink	Spawner	1	0	0	1	0
2013	Coho	Spawner	1	0	0	1	0
2013	Coho	Spawner	1	0	0	1	0
2013	Coho	Spawner	1	0	0	1	0
2013	Steelhead	Spawner	1	0	0	1	0
2013	Coho	Spawner	1	0	0	1	0
2013	Sockeye	Spawner	1	0	0	1	0
2013	Chinook	Spawner	1	0	0	1	0
2013	Chinook	Spawner	1	0	0	1	0
2013	Coho	Spawner	1	0	0	1	0
2013	Coho	Spawner	1	0	0	1	0
2013	Sockeye	Spawner	1	0	0	1	0
2013	Coho	Spawner	1	0	0	1	0
2013	Coho	Spawner	1	0	0	1	0
2013	Pink	Spawner	1	0	0	1	0
2013	Pink	Spawner	1	0	0	1	0
2013	Pink	Spawner	1	0	0	1	0
2013	Sockeye	Juvenile	3	0	0	0	0
2013	Sockeye	Juvenile	3	0	0	0	0
2013	Sockeye	Juvenile	3	0	0	0	0
2013	Sockeye	Juvenile	3	0	0	0	0
2013	Sockeye	Juvenile	3	0	0	0	0
2013	Sockeye	Juvenile	3	0	0	0	0
2013	Sockeye	Juvenile	3	0	0	0	0
2013	Sockeye	Juvenile	3	0	0	0	0
2013	Sockeye	Juvenile	3	0	0	0	0
2013	Sockeye	Juvenile	3	0	0	0	0
2013	Sockeye	Juvenile	3	0	0	0	0
2013	Sockeye	Juvenile	3	0	0	0	0
2013	Sockeye	Juvenile	3	0	0	0	0
2013	Sockeye	Juvenile	3	0	0	0	0
2013	Sockeye	Juvenile	3	0	0	0	0
2013	Sockeye	Juvenile	3	0	0	0	0
2013	Sockeye	Juvenile	3	0	0	0	0
2013	Sockeye	Juvenile	3	0	0	0	0
2013	Sockeye	Juvenile	3	0	0	0	0
2013	Sockeye	Juvenile	3	0	0	0	0
2013	Pink	Juvenile	3	0	0	0	0
2013	Sockeye	Juvenile	3	0	0	0	0
2013	Sockeye	Juvenile	3	0	0	0	0
2013	Sockeye	Juvenile	3	0	0	0	0
2013	Sockeye	Juvenile	3	0	0	0	0
2013	Sockeye	Juvenile	3	0	0	0	0
2013	Pink	Juvenile	3	0	0	0	0
2013	Sockeye	Juvenile	3	0	0	0	0
2013	Pink	Juvenile	3	0	0	0	0
2013	Sockeye	Juvenile	3	0	0	0	0
2013	Pink	Spawner	5	0	1	0	0
2013	Chum	Spawner	5	0	1	0	0
2013	Pink	Spawner	5	0	1	0	0
2013	Steelhead	Spawner	8	0	1	0	0
2013	Steelhead	Spawner	8	0	1	0	0
2013	Steelhead	Spawner	8	0	1	0	0
2013	Steelhead	Spawner	8	0	1	0	0
2013	Steelhead	Spawner	8	0	1	0	0
2013	Steelhead	Spawner	8	0	1	0	0
2013	Sockeye	Adult	3	0	0	0	0
2013	Pink	Adult	3	0	0	0	0
2013	Pink	Adult	3	0	0	0	0
2013	Pink	Adult	3	0	0	0	0
2013	Sockeye	Adult	3	0	0	0	0
2013	Sockeye	Adult	3	0	0	0	0
2013	Sockeye	Adult	3	0	0	0	0
2013	Sockeye	Adult	3	0	0	0	0
2013	Sockeye	Adult	3	0	0	0	0
2013	Sockeye	Adult	3	0	0	0	0
2013	Sockeye	Adult	3	0	0	0	0
2013	Sockeye	Adult	3	0	0	0	0
2013	Sockeye	Adult	3	0	0	0	0
2013	Sockeye	Adult	3	0	0	0	0
2013	Sockeye	Adult	3	0	0	0	0
2013	Sockeye	Adult	3	0	0	0	0
2013	Sockeye	Adult	3	0	0	0	0
2013	Sockeye	Adult	3	0	0	0	0
2013	Sockeye	Adult	3	0	0	0	0
2013	Sockeye	Adult	3	0	0	0	0
2013	Sockeye	Adult	3	0	0	0	0
2013	Sockeye	Adult	3	0	0	0	0
2013	Sockeye	Adult	3	0	0	0	0
2013	Sockeye	Adult	3	0	0	0	0
2013	Sockeye	Adult	3	0	0	0	0
2013	Sockeye	Adult	3	0	0	0	0
2013	Sockeye	Adult	3	0	0	0	0
2013	Sockeye	Adult	3	0	0	0	0
2013	Sockeye	Adult	3	0	0	0	0
2013	Sockeye	Adult	3	0	0	0	0
2013	Sockeye	Adult	3	0	0	0	0
2013	Sockeye	Adult	3	0	0	0	0
2013	Pink	Adult	3	0	0	0	0
2013	Pink	Adult	3	0	0	0	0
2013	Pink	Adult	3	0	0	0	0
2013	Pink	Adult	3	0	0	0	0
2013	Pink	Adult	3	0	0	0	0
2013	Pink	Spawner	3	0	0	0	0
2013	Pink	Spawner	3	0	0	0	0
2013	Pink	Spawner	3	0	0	0	0
2013	Pink	Spawner	3	0	0	0	0
2013	Pink	Spawner	3	0	0	0	0
2013	Pink	Spawner	3	0	0	0	0
2013	Pink	Spawner	3	0	0	0	0
2013	Pink	Spawner	3	0	0	0	0
2013	Pink	Spawner	3	0	0	0	0
2013	Pink	Spawner	3	0	0	0	0
2013	Pink	Spawner	3	0	0	0	0

## Sheet: Pivot Table
Count of ID	Column Labels
Row Labels	0	1	.	Grand Total
1	69	4		73
2	70	4		74
3	163	26		189
4	28	4		32
5	51	30		81
6	17	14		31
7	3	2		5
8	27	12		39
9	59	17	1	77
Grand Total	487	113	1	601
								1	69	4	0.0547945
								2	70	4	0.0540541
								3	163	26	0.137566
								4	28	4	0.125
								5	51	30	0.37037
								6	17	14	0.451613
								7	3	2	0.4
								8	27	12	0.307692
								9	59	17	0.223684
								Total	483	117	0.195
