# Supplementary material for: Correction: The effect of exposure to farmed salmon on piscine orthoreovirus infection and fitness in wild Pacific salmon in British Columbia, Canada
Source: PLoS One. 2021 Mar 16;16(3):e0248912. doi: 10.1371/journal.pone.0248912 (PMC7963067; doi:10.1371/journal.pone.0248912)
Supplement: S2 File — (XLSX) [file pone.0248912.s002.xlsx]

## Sheet: Sheet1
Year	Species	Region	PRV	PRV Ct
2012	Atlantic	Farm_S	1	31.61
2012	Atlantic	Farm_S	1	40
2012	Atlantic	Farm_S	1	34.71
2012	Atlantic	Farm_S	1	38.28
2012	Atlantic	Farm_S	1	32.68
2012	Atlantic	Farm_S	1	37.76
2012	Atlantic	Farm_S	1	36.51
2012	Atlantic	Farm_S	1	32.59
2012	Atlantic	Farm_S	1	36.28
2012	Atlantic	Farm_S	1	40
2012	Atlantic	Farm_S	1	30.61 ± 2.30
2012	Atlantic	Farm_S	1	25.31 ± 0.65
2012	Atlantic	Farm_S	1	35.27 ± 0.06
2012	Atlantic	Farm_S	1	30.02 ± 0.26
2012	Atlantic	Farm_S	1	35.25 ± 0.08
2012	Atlantic	Farm_S	1	34.85 ± 0.14
2012	Atlantic	Farm_S	1	32.22 ±0.23
2012	Atlantic	Farm_S	1	32.92 ± 0.27
2012	Atlantic	Farm_S	1	27.28 ± 0.26
2012	Atlantic	Farm_S	1	32.04 ± 0.80
2012	Atlantic	Farm_S	1	34.04 ± 0.08
2012	Atlantic	Farm_S	1	39.53 ± 0.66
2012	Atlantic	Farm_S	1	34.57 ± 0.32
2012	Atlantic	Farm_S	1	34.50 ± 0.04
2012	Atlantic	Farm_S	1	28.34 ± 0.47
2012	Atlantic	Farm_S	1	26.69 ± 0.11
2012	Atlantic	Farm_S	1	26.41 ± 0.59
2012	Atlantic	Farm_S	1	28.72 ± 0.12
2012	Atlantic	Farm_S	1	28.81 ± 0.42
2012	Atlantic	Farm_S	1	31.34 ± 0.73
2012	Atlantic	Farm_S	1	26.50 ± 0.02
2012	Atlantic	Farm_S	1	32.08 ± 0.28
2012	Atlantic	Farm_S	1	28.48 ± 1.09
2012	Atlantic	Farm_S	1	38.72 ± 1.82
2012	Atlantic	Farm_S	1	37.12
2012	Atlantic	Farm_S	1	40
2012	Atlantic	Farm_S	1	40
2012	Atlantic	Farm_S	1	40
2012	Atlantic	Farm_S	1	40
2012	Atlantic	Farm_S	1	40
2012	Atlantic	Farm_S	0	0
2012	Atlantic	Farm_S	1	36.84
2012	Atlantic	Farm_S	1	32.64
2012	Atlantic	Farm_S	1	25.59
2012	Atlantic	Farm_S	1	38.06
2012	Atlantic	Farm_S	1	37.3
2012	Atlantic	Farm_S	1	35.69
2012	Atlantic	Farm_S	1	25.64
2012	Atlantic	Farm_S	1	33.49
2012	Atlantic	Farm_S	1	31.03
2012	Atlantic	Farm_S	1	36.13
2012	Atlantic	Farm_S	1	37.66
2012	Atlantic	Farm_S	1	27.73
2012	Atlantic	Farm_S	1	28.88
2012	Atlantic	Farm_S	1	28.88
2012	Atlantic	Farm_S	1	32.47
2012	Atlantic	Farm_S	1	30.06
2012	Atlantic	Farm_S	1	34.35
2012	Atlantic	Farm_S	1	35.04
2012	Atlantic	Farm_S	1	37.3
2012	Atlantic	Farm_S	0	0
2012	Atlantic	Farm_S	1	38.92
2012	Atlantic	Farm_S	1	35.64
2012	Atlantic	Farm_S	0	0
2012	Atlantic	Farm_S	1	36.92
2012	Atlantic	Farm_S	1	36.04
2012	Atlantic	Farm_S	1	32.83
2012	Atlantic	Farm_S	1	38.06
2012	Atlantic	Farm_S	1	33.21
2012	Atlantic	Farm_S	1	28.71
2012	Atlantic	Farm_S	1	34.16
2012	Atlantic	Farm_S	1	29.82
2012	Atlantic	Farm_S	1	28.12
2012	Atlantic	Farm_S	1	33.91
2012	Atlantic	Farm_S	1	29.95
2012	Atlantic	Farm_S	1	33.04
2012	Atlantic	Farm_S	1	36.77
2012	Atlantic	Farm_S	1	33.77
2012	Atlantic	Farm_S	0	0
2012	Atlantic	Farm_S	0	0
2012	Atlantic	Farm_S	1	40
2012	Atlantic	Farm_S	1	34.3
2012	Atlantic	Farm_S	0	0
2012	Atlantic	Farm_S	1	31.31
2012	Atlantic	Farm_S	1	34.93
2012	Atlantic	Farm_S	1	28.05
2012	Atlantic	Farm_S	1	37.2
2012	Atlantic	Farm_S	1	27.57
2012	Atlantic	Farm_S	1	27.25
2012	Atlantic	Farm_S	1	31.26
2012	Atlantic	Farm_S	1	26.7
2012	Atlantic	Farm_S	1	40
2012	Atlantic	Farm_S	1	31.5
2012	Atlantic	Farm_S	1	30.6
2012	Atlantic	Farm_S	1	34.25
2012	Atlantic	Farm_S	1	26.83
2012	Atlantic	Farm_S	1	27.89
2012	Atlantic	Farm_S	1	36.57
2012	Atlantic	Farm_S	1	31.31
2012	Atlantic	Farm_S	1	28.86
2012	Atlantic	Farm_S	1	34.58
2012	Atlantic	Farm_S	1	40
2012	Atlantic	Farm_S	1	27.76
2012	Atlantic	Farm_S	1	31.46
2012	Atlantic	Farm_S	1	28.53
2012	Atlantic	Farm_S	1	32.53
2012	Atlantic	Farm_S	1	36.84
2012	Atlantic	Farm_S	1	37.05
2012	Atlantic	Farm_S	1	33.48
2012	Atlantic	Farm_S	1	34.15
2012	Atlantic	Farm_S	1	34.39
2012	Atlantic	Farm_S	0	0
2012	Atlantic	Farm_S	1	28.25 ± 0.28
2012	Atlantic	Farm_S	1	27.67 ± 0.72
2012	Atlantic	Farm_S	1	33.57
2012	Atlantic	Farm_S	1	34.61
2012	Atlantic	Farm_S	1	36.84
2012	Atlantic	Farm_S	1	34.4
2012	Atlantic	Farm_S	1	35.79
2012	Atlantic	Farm_S	1	35.27
2012	Atlantic	Farm_S	1	37.68
2012	Atlantic	Farm_S	1	32.73
2012	Atlantic	Farm_S	1	28.73
2012	Atlantic	Farm_S	1	36.79
2012	Atlantic	Farm_S	1	33. 43 ± 0.33
2012	Atlantic	Farm_S	1	39.34
2012	Atlantic	Farm_S	1	38.39
2012	Atlantic	Farm_S	1	34.57
2012	Atlantic	Farm_S	1	32.44
2012	Atlantic	Farm_S	1	32.16
2012	Atlantic	Farm_S	1	33.58
2012	Atlantic	Farm_S	1	30.92 ± 0.19
2012	Atlantic	Farm_S	1	38.75
2012	Atlantic	Farm_S	1	38.05
2012	Atlantic	Farm_S	1	39.15
2012	Atlantic	Farm_S	1	38.37
2012	Atlantic	Farm_S	0	0
2012	Atlantic	Farm_S	1	31.03 ± 0.47
2012	Atlantic	Farm_S	1	29.57 ± 0.02
2012	Atlantic	Farm_S	1	29.16 ± 0.28
2012	Atlantic	Farm_S	1	29.17 ± 0.49
2012	Atlantic	Farm_S	1	33.28 ± 0.33
2012	Atlantic	Farm_S	1	30.62 (1/2)*
2012	Atlantic	Farm_S	1	30.86 ± 0.01
2012	Atlantic	Farm_S	1	40 (1/2)*
2012	Atlantic	Farm_S	1	30.49 ± 0.46
2012	Atlantic	Farm_S	1	31.88 ± 0.32
2012	Atlantic	Farm_S	1	34.85
2012	Atlantic	Farm_S	1	36.58
2012	Atlantic	Farm_S	1	38.99
2012	Atlantic	Farm_S	1	40
2012	Atlantic	Farm_S	1	32.83
2012	Atlantic	Farm_S	1	30.29 ± 0.50
2012	Atlantic	Farm_S	1	32.91 ± 0.59
2012	Atlantic	Farm_S	1	38.32 ± 0.82
2012	Atlantic	Farm_S	1	30.73 ± 0.50
2012	Atlantic	Farm_S	1	30.18 ± 0.83
2012	Atlantic	Farm_S	1	33.36
2012	Atlantic	Farm_S	1	40
2012	Atlantic	Farm_S	1	37.05
2012	Atlantic	Farm_S	1	36.71
2012	Atlantic	Farm_S	1	29.97
2012	Atlantic	Farm_S	1	34.87
2012	Atlantic	Farm_S	1	28.71
2012	Atlantic	Farm_S	1	26.33
2012	Atlantic	Farm_S	1	34.91
2012	Atlantic	Farm_S	1	29.39
2012	Atlantic	Farm_S	1	30.4
2012	Atlantic	Farm_S	1	26.16
2012	Atlantic	Farm_S	1	25.86
2012	Atlantic	Farm_S	1	31.03
2012	Atlantic	Farm_S	1	26.26
2012	Atlantic	Farm_S	1	29.6
2012	Atlantic	Farm_S	1	27.67
2012	Atlantic	Farm_S	1	26.96
2012	Atlantic	Farm_S	1	21.03
2012	Atlantic	Farm_S	1	27.2
2012	Atlantic	Farm_S	1	29.66
2012	Atlantic	Farm_S	1	38.04
2012	Atlantic	Farm_S	1	26.55
2012	Atlantic	Farm_S	1	30.15
2012	Atlantic	Farm_S	1	29.55
2012	Atlantic	Farm_S	1	30.97
2012	Atlantic	Farm_S	1	25.8
2012	Atlantic	Farm_S	1	33.06
2012	Atlantic	Farm_S	1	35.11
2012	Atlantic	Farm_S	1	31.96
2012	Atlantic	Farm_S	1	38.53
2012	Atlantic	Farm_S	1	35.5
2012	Atlantic	Farm_S	1	31.84
2012	Atlantic	Farm_S	1	33.21
2012	Atlantic	Farm_S	1	35.3
2012	Atlantic	Farm_S	1	33.23
2012	Atlantic	Farm_S	1	36.87
2012	Atlantic	Farm_S	1	33.88
2012	Atlantic	Farm_S	1	32.69
2012	Atlantic	Farm_S	1	29.01
2012	Atlantic	Farm_S	1	40
2012	Atlantic	Farm_S	1	36.73
2012	Atlantic	Farm_S	1	32.85
2012	Atlantic	Farm_S	1	32.08
2012	Atlantic	Farm_S	1	33.71
2012	Atlantic	Farm_S	1	35.64
2012	Atlantic	Farm_S	1	34.53
2012	Atlantic	Farm_S	1	36
2012	Atlantic	Farm_S	1	33.76
2012	Atlantic	Farm_S	1	33.05
2012	Atlantic	Farm_S	1	30.89
2012	Atlantic	Farm_S	1	38.81
2012	Atlantic	Farm_S	1	29.66
2012	Atlantic	Farm_S	1	29
2012	Atlantic	Farm_S	1	27.62
2012	Atlantic	Farm_S	1	29.61
2012	Atlantic	Farm_S	1	30.16
2012	Atlantic	Farm_S	1	28.8
2012	Atlantic	Farm_S	1	29.91
2012	Atlantic	Farm_S	1	30.22
2013	Atlantic	Farm_S	0	0
2013	Atlantic	Farm_S	1	40
2013	Atlantic	Farm_S	0	0
2013	Atlantic	Farm_S	1	36.43
2013	Atlantic	Farm_S	0	0
2013	Atlantic	Farm_S	0	0
2013	Atlantic	Farm_S	1	35.55
2013	Atlantic	Farm_S	1	34
2013	Atlantic	Farm_S	1	35.15
2013	Atlantic	Farm_S	1	34.51
2013	Atlantic	Farm_S	1	37.84
2013	Atlantic	Farm_S	1	40
2013	Atlantic	Farm_S	1	35.52
2013	Atlantic	Farm_S	1	37.87
2013	Atlantic	Farm_S	1	35.96
2013	Atlantic	Farm_S	1	36.22
2013	Atlantic	Farm_S	1	33.73
2013	Atlantic	Farm_S	1	32.66
2013	Atlantic	Farm_S	0	0
2013	Atlantic	Farm_S	1	34.01
2013	Atlantic	Farm_S	1	33.2
2013	Atlantic	Farm_S	1	40
2013	Atlantic	Farm_S	1	39.55
2013	Atlantic	Farm_S	1	40
2013	Atlantic	Farm_S	1	35.72
2013	Atlantic	Farm_S	0	0
2013	Atlantic	Farm_S	1	40
2013	Atlantic	Farm_S	1	40
2013	Atlantic	Farm_S	1	40
2013	Atlantic	Farm_S	1	36.61
2013	Atlantic	Farm_S	1	40
2013	Atlantic	Farm_S	0	0
2013	Atlantic	Farm_S	0	0
2013	Atlantic	Farm_S	0	0
2013	Atlantic	Farm_S	1	40
2013	Atlantic	Farm_S	0	0
2013	Atlantic	Farm_S	1	34.64
2013	Atlantic	Farm_S	1	36.53
2013	Atlantic	Farm_S	1	38.28
2013	Atlantic	Farm_S	1	32.59
2013	Atlantic	Farm_S	1	34.32
2013	Atlantic	Farm_S	1	35.69
2013	Atlantic	Farm_S	1	29.9
2013	Atlantic	Farm_S	0	0
2012	Steelhead	Farm_F	1	34.24
2012	Steelhead	Farm_F	1	40
2012	Steelhead	Farm_F	1	38.16
2012	Steelhead	Farm_F	1	40
2012	Steelhead	Farm_F	0	0
2012	Steelhead	Farm_F	1	40
2012	Steelhead	Farm_F	0	0
2012	Steelhead	Farm_F	1	24.97
2012	Steelhead	Farm_F	1	25.05
2012	Steelhead	Farm_F	1	40
2012	Steelhead	Farm_F	1	40
2012	Steelhead	Farm_F	1	40
2012	Steelhead	Farm_F	0	0
2012	Steelhead	Farm_F	1	40
2012	Steelhead	Farm_F	1	37.64
2012	Steelhead	Farm_F	1	40
2012	Steelhead	Farm_F	0	0
2012	Steelhead	Farm_F	0	0
2012	Steelhead	Farm_F	1	37.29
2012	Steelhead	Farm_F	1	39.57
2013	Steelhead	Farm_F	1	37.38
2013	Steelhead	Farm_F	1	36.73
2013	Steelhead	Farm_F	1	36.89
2013	Steelhead	Farm_F	1	40
2013	Steelhead	Farm_F	1	37.37
2013	Steelhead	Farm_F	1	40
2013	Steelhead	Farm_F	1	40
2013	Steelhead	Farm_F	1	40
2013	Steelhead	Farm_F	1	37.1
2013	Steelhead	Farm_F	1	37.22
2013	Steelhead	Farm_F	0	0
2013	Steelhead	Farm_F	0	0
2013	Steelhead	Farm_F	0	0
2013	Steelhead	Farm_F	0	0
2013	Steelhead	Farm_F	0	0
